# Supplementary material for: An S-Infused/S, F-Codoped PVDF-Derived Carbon as a High-Performance Anode for Sodium-Ion Batteries
Source: Materials (Basel). 2025 Aug 27;18(17):4018. doi: 10.3390/ma18174018 (PMC12429498; doi:10.3390/ma18174018)
Supplement: Supplementary file 1 [file materials-18-04018-s001.zip]

Archive with 1 entries (1 files):
- materials-3772645-supplementary.pdf
